# Supplementary material for: Mitogenomic Insight into the Population Genetic Diversity and Phylogeography of Soybean Stink Bug (Riptortus pedestris) in China
Source: Insects. 2026 Mar 19;17(3):337. doi: 10.3390/insects17030337 (PMC13026615; doi:10.3390/insects17030337)
Supplement: Supplementary file 1 [file insects-17-00337-s001.zip]

Archive with 1 entries (1 files):
- insects-4080892-supplementary.pdf
